# Supplementary material for: Xanthate-Modified Magnetic Fe3O4@SiO2-Based Polyvinyl Alcohol/Chitosan Composite Material for Efficient Removal of Heavy Metal Ions from Water
Source: Polymers (Basel). 2022 Mar 10;14(6):1107. doi: 10.3390/polym14061107 (PMC8951190; doi:10.3390/polym14061107)
Supplement: Supplementary file 1 [file polymers-14-01107-s001.zip]

Archive with 1 entries (1 files):
- polymers-1585907-supplementary.pdf
